# Supplementary material for: Unraveling of Poly(lactic acid) (PLA)/Natural Wax/Titanium Dioxide Nanoparticle Composites for Disposable Plastic Applications
Source: Polymers (Basel). 2025 Mar 4;17(5):685. doi: 10.3390/polym17050685 (PMC11902720; doi:10.3390/polym17050685)
Supplement: Supplementary file 1 [file polymers-17-00685-s001.zip]

Archive with 1 entries (1 files):
- polymers-3475510-supplementary.docx
